# Supplementary material for: A Programmable Escherichia coli Consortium via Tunable Symbiosis
Source: PLoS One. 2012 Mar 30;7(3):e34032. doi: 10.1371/journal.pone.0034032 (PMC3316586; doi:10.1371/journal.pone.0034032)
Supplement: Data S1 — Experimental data used to create Figure 3 and Figure 5 . (XLS) [file pone.0034032.s009.xls]

## Sheet: Figure 3 data (averages)
	Experimental growth rate data used to plot the 3D surfaces and "edge" graphs in Figure 3. This sheet shows the average growth rates -- replicate values for (A) - (C) are given in the next sheet. Each cell for (A) to (C) corresponds to one black dot on the 3D surface.
	3D surfaces							Edges
(A)	Co-culture growth rate in 1/hr				(normalized)			(D)	Co-culture growth rate in 1/hr, [NaProp] = 0mM
		[NaProp] mM							[ara] %	0	error
	[ara] %	40	20	10	5	0			0.15	0.182847	0.00618243
	0.15	0.160437	0.321254	0.236409	0.264771	0.182847			0.125	0.489174	0.0339555
	0.125	0.170407	0.422803	0.343106	0.436515	0.489174			0.1	0.528281	0.0639214
	0.1	0.240849	0.455509	0.49037	0.505162	0.528281			0.08	0.595313	0.00600632
	0.08	0.337072	0.445324	0.504145	0.504674	0.595313			0.05	0.566648	0.00568888
	0.05	0.340299	0.428356	0.424043	0.472494	0.566648			0.02	0.498558	0.0102672
	0.02	0.334297	0.390224	0.378722	0.439734	0.498558			0	0.458231	0.00390982
	0	0.298286	0.362483	0.38044	0.411923	0.458231
(B)	Mid-exponential Ratio Y3:W3							(E)	Co-culture growth rate in 1/hr, [arabinose] = 0%
		[NaProp] mM								[NaProp] mM
	[ara] %	40	20	10	5	0				40	20	10	5	0
	0.15	3.04603	4.33034	6.92499	2.22212	2.85367			0	0.298286	0.362483	0.38044	0.411923	0.458231
	0.125	3.62202	3.66505	13.0285	5.43105	7.85267			SD	0.0209729	0.00240693	0.0117222	0.00308153	0.00390982
	0.1	2.71808	1.85464	4.41822	2.00666	8.01921
	0.08	3.78569	1.56757	2.3532	1.62894	1.95253
	0.05	2.46647	1.13606	1.35124	1.15103	1.27891
	0.02	1.80272	1.16571	2.23204	1.65249	1.19677
	0	0.81105	0.844812	1.08015	1.04827	0.66283
(C)	End-exponential Ratio Y3:W3							(F)	Mid- and end-exponential ratio Y3:W3, [NaProp] = 0mM
		[NaProp] mM							[ara] %	Mid-exp	error	End-exp	error
	[ara] %	40	20	10	5	0			0.15	2.85367	0.369165	1.45998	0.144204
	0.15	1.60078	1.52746	1.96253	2.67459	1.45998			0.125	7.85267	0.30742	2.83347	0.212654
	0.125	1.49343	2.29069	2.14759	2.36044	2.83347			0.1	8.01921	8.53446	4.38435	1.73419
	0.1	1.15636	1.65847	4.30415	2.09343	4.38435			0.08	1.95253	0.0521974	1.88963	0.373541
	0.08	1.11127	1.24078	4.99245	1.86172	1.88963			0.05	1.27891	0.0711498	1.68579	0.0881053
	0.05	1.139	2.43469	1.18958	1.20715	1.68579			0.02	1.19677	0.058568	4.5687	0.103008
	0.02	0.901618	2.51074	9.7892	6.87208	4.5687			0	0.66283	0.0162354	4.41308	0.0488782
	0	0.952889	1.35414	4.59937	8.27671	4.41308
								(G)	Mid- and end-exponential ratio Y3:W3, [arabinose] = 0%
										[NaProp] mM
										40	20	10	5	0
									Mid-exp	0.81105	0.844812	1.08015	1.04827	0.66283
									SD	0.190296	0.0448412	0.0647121	0.0249475	0.0162354
									End-exp	0.952889	1.35414	4.59937	8.27671	4.41308
									SD	0.0525956	0.0616608	2.05202	0.71767	0.0488782

## Sheet: Figure 3 data (replicates)
3D surfaces
The growth rates were normalized using the parental (K12 MG1655) growth rate for that particular experiment and the average parental growth rate for all experiments.
(A)	Co-culture growth rate in 1/hr
		Replicate
[NaProp] mM	[ara] %	1	2	3	4	Average	SD	Normalized average
0	0.15	0.1774	0.1904	0.1811	0.1772	0.181525	0.00618243	0.182847
	0.125	0.5186	0.4479	0.4896	0.4501	0.47655	0.0339555	0.489174
	0.1	0.427	0.4984	0.5568	0.5653	0.511875	0.0639214	0.528281
	0.08	0.5762	0.5693	0.5839	0.5779	0.576825	0.00600632	0.595313
	0.05	0.5454	0.5487	0.5572	0.5449	0.54905	0.00568888	0.566648
	0.02	0.4765	0.4747	0.4973	0.4838	0.483075	0.0102672	0.498558
	0	0.4445	0.4426	0.4398	0.4491	0.444	0.00390982	0.458231
5	0.15	0.2366	0.2872	0.2854	0.2828	0.273	0.0243338	0.264771
	0.125	0.4424	0.3886	0.4257	0.4443	0.42525	0.0258228	0.436515
	0.1	0.4956	0.5008	0.4822	0.4899	0.492125	0.0079747	0.505162
	0.08	0.475	0.5035	0.4953	0.4928	0.49165	0.012004	0.504674
	0.05	0.4447	0.4589	0.458	0.4796	0.4603	0.0144118	0.472494
	0.02	0.4527	0.4091	0.4752	0.4766	0.4534	0.0314985	0.439734
	0	0.4225	0.4229	0.4243	0.4292	0.424725	0.00308153	0.411923
10	0.15	0.2245	0.2253	0.1836	0.3054	0.2347	0.0509971	0.236409
	0.125	0.3054	0.3562	0.3653	0.3356	0.340625	0.0265674	0.343106
	0.1	0.5051	0.4825	0.4799	0.4798	0.486825	0.0122473	0.49037
	0.08	0.5022	0.482	0.5024	0.5154	0.5005	0.0137932	0.504145
	0.05	0.4065	0.4197	0.4219	0.4043	0.4131	0.00898146	0.424043
	0.02	0.3806	0.3961	0.3896	0.3986	0.391225	0.00803508	0.378722
	0	0.4059	0.3901	0.383	/	0.393	0.0117222	0.38044
20	0.15	0.3051	0.3113	0.3261	0.3128	0.313825	0.00883605	0.321254
	0.125	0.4122	0.4106	0.4091	0.4202	0.413025	0.00494798	0.422803
	0.1	0.4478	0.4497	0.4315	0.4509	0.444975	0.00907354	0.455509
	0.08	0.434	0.4376	0.4321	0.4364	0.435025	0.00245815	0.445324
	0.05	0.4207	0.4199	0.4234	0.4098	0.41845	0.00595791	0.428356
	0.02	0.3835	0.3856	0.3794	0.3763	0.3812	0.00415933	0.390224
	0	0.3534	0.3533	0.3521	0.3576	0.3541	0.00240693	0.362483
40	0.15	0.162	0.1778	0.1574	/	0.165733	0.0107002	0.160437
	0.125	0.1618	0.1956	0.1707	/	0.176033	0.0175198	0.170407
	0.1	0.1572	0.2715	0.3177	/	0.2488	0.0826228	0.240849
	0.08	0.3453	0.3464	0.3529	/	0.3482	0.00410731	0.337072
	0.05	0.3484	0.3534	0.3528	/	0.351533	0.00273008	0.340299
	0.02	0.3381	0.3495	0.3484	/	0.345333	0.00628835	0.334297
	0	0.2896	0.3309	0.3039	/	0.308133	0.0209729	0.298286
(B)	Mid-exponential RatioY3:W3
		Replicate
[NaProp] mM	[ara] %	1	2	3	4	Average	SD
0	0.15	3.2968	3.01887	2.54016	2.55888	2.85367	0.369165
	0.125	8.13438	7.42306	7.99241	7.86081	7.85267	0.30742
	0.1	20.2366	7.551	2.19932	2.08993	8.01921	8.53446
	0.08	1.95954	1.88783	1.94764	2.0151	1.95253	0.0521974
	0.05	1.19398	1.3058	1.25517	1.36068	1.27891	0.0711498
	0.02	1.13908	1.15801	1.22489	1.2651	1.19677	0.058568
	0	0.666636	0.641854	0.661697	0.681133	0.66283	0.0162354
5	0.15	2.15296	1.94625	1.95122	2.83806	2.22212	0.421767
	0.125	5.36097	5.80406	5.4387	5.12048	5.43105	0.283172
	0.1	2.20634	2.02288	1.89707	1.90033	2.00666	0.14543
	0.08	1.55876	1.65758	1.68861	1.61079	1.62894	0.0566732
	0.05	1.27724	1.10807	1.11776	1.10106	1.15103	0.0844153
	0.02	1.72112	1.62407	1.69584	1.56893	1.65249	0.069233
	0	1.07456	1.04433	1.01575	1.05843	1.04827	0.0249475
10	0.15	15.1768	2.91221	4.59959	5.01132	6.92499	5.5757
	0.125	11.7895	7.95291	17.0525	15.3191	13.0285	4.03055
	0.1	5.18846	4.49216	4.42099	3.57128	4.41822	0.662329
	0.08	2.80308	2.45729	2.17468	1.97775	2.3532	0.358729
	0.05	1.43249	1.35349	1.33478	1.28423	1.35124	0.0615573
	0.02	2.22852	2.29137	2.24612	2.16216	2.23204	0.0535841
	0	1.13341	1.00813	1.0989	/	1.08015	0.0647121
20	0.15	4.96868	4.5513	3.61545	4.18596	4.33034	0.573938
	0.125	3.72851	3.79507	3.71108	3.42555	3.66505	0.163718
	0.1	1.86056	1.82798	1.94716	1.78287	1.85464	0.0694198
	0.08	1.78185	1.55562	1.44542	1.48737	1.56757	0.149899
	0.05	1.31683	1.1514	1.08516	0.99086	1.13606	0.137339
	0.02	1.29137	1.22272	1.08312	1.06564	1.16571	0.109357
	0	0.783175	0.873565	0.840449	0.882058	0.844812	0.0448412
40	0.15	2.13439	3.94639	3.05732	/	3.04603	0.906053
	0.125	3.69748	3.61923	3.54935	/	3.62202	0.074103
	0.1	3.3363	2.08424	2.7337	/	2.71808	0.626178
	0.08	3.98287	3.77823	3.59596	/	3.78569	0.193563
	0.05	2.60708	2.53756	2.25476	/	2.46647	0.186609
	0.02	1.84697	1.83908	1.72211	/	1.80272	0.0699184
	0	0.915332	0.591409	0.92641	/	0.81105	0.190296
(C)	End-exponential Ratio Y3:W3
		Replicate
[NaProp] mM	[ara] %	1	2	3	4	Average	SD
0	0.15	1.58674	1.50346	1.49719	1.25252	1.45998	0.144204
	0.125	2.94865	2.94775	2.92247	2.51501	2.83347	0.212654
	0.1	5.23342	2.75451	6.40876	3.1407	4.38435	1.73419
	0.08	1.96552	2.12046	1.34098	2.13158	1.88963	0.373541
	0.05	1.80511	1.66533	1.59308	1.67965	1.68579	0.0881053
	0.02	4.7222	4.5023	4.51938	4.53093	4.5687	0.103008
	0	4.46644	4.43811	4.39148	4.35628	4.41308	0.0488782
5	0.15	3.22156	2.78883	2.77179	1.91618	2.67459	0.546768
	0.125	2.4946	2.2838	2.3392	2.32415	2.36044	0.0924509
	0.1	1.80062	2.11343	2.07508	2.38459	2.09343	0.238918
	0.08	1.95222	1.62579	1.59117	2.2777	1.86172	0.321502
	0.05	1.40604	1.03538	1.10982	1.27736	1.20715	0.166796
	0.02	5.84427	7.84816	7.28484	6.51103	6.87208	0.877468
	0	7.36648	8.10537	8.59125	9.04375	8.27671	0.71767
10	0.15	1.79261	1.45455	2.27071	2.33225	1.96253	0.415768
	0.125	1.7695	2.37708	2.13426	2.30951	2.14759	0.272039
	0.1	4.34806	4.1682	4.49876	4.20156	4.30415	0.151448
	0.08	5.20438	4.97829	5.21213	4.57499	4.99245	0.29869
	0.05	1.2369	1.19818	1.20127	1.12198	1.18958	0.0483709
	0.02	6.11028	10.4446	8.6293	13.9726	9.7892	3.30707
	0	6.53868	2.4507	4.80874	/	4.59937	2.05202
20	0.15	1.67596	1.49521	1.41037	1.52829	1.52746	0.110758
	0.125	2.96633	2.2834	1.92128	1.99175	2.29069	0.476923
	0.1	1.7614	1.64355	1.65042	1.5785	1.65847	0.0758924
	0.08	1.52187	1.21164	1.14524	1.08438	1.24078	0.194464
	0.05	4.22484	2.24706	1.76492	1.50193	2.43469	1.23267
	0.02	2.99234	2.88056	2.5948	1.57527	2.51074	0.645721
	0	1.30536	1.31614	1.35384	1.44122	1.35414	0.0616608
40	0.15	1.38876	2.04901	1.36457	/	1.60078	0.388366
	0.125	1.25788	1.74483	1.47756	/	1.49343	0.24386
	0.1	1.35279	1.1156	1.00068	/	1.15636	0.179556
	0.08	1.2373	1.10066	0.995851	/	1.11127	0.121074
	0.05	1.25987	1.05649	1.10066	/	1.139	0.106975
	0.02	0.925559	0.867888	0.911406	/	0.901618	0.0300558
	0	0.892612	0.989454	0.976602	/	0.952889	0.0525956

## Sheet: Figure 5 data
(C,D)	Design Space bar graphs - End-exponential ratio
	Data used to create the design space is shown in the previous worksheet. The tested values and the actual results are given below. Most cultures had 4 replicates. The average ratio and growth rate are used as the "actual value" when comparing with the predicted values.
			End-exp ratio						Growth rate [1/hr]
	[arabinose] %	[NaProp] mM	rep 1	rep 2	rep 3	rep 4	Avg	SD	rep 1	rep 2	rep 3	rep 4	Avg	SD	Ratio Prediction	Actual	SD	Growth Rate prediciton	Actual	SD
	0.11	8	1.69986	2.20779	2.13568	2.04824	2.02289	0.22502	0.3223	0.3555	0.3192	0.3297	0.331675	0.0164828	1.9	2.02289	0.22502	0.37	0.331675	0.0164828
	0.13	30	1.36728	1.3767	1.50087	1.65601	1.47521	0.13503	0.20844	0.216616	0.295686	0.415948	0.284173	0.0962578	2.5	1.47521	0.13503	0.2	0.284173	0.0962578
	0.06	12	5.01879	4.48249	4.84472	5.67773	5.00593	0.500484	0.474318	0.46625	0.470396	0.469051	0.470004	0.00335472	4	5.00593	0.500484	0.33	0.470004	0.00335472
	0.06	20	5.20494	5.60422	5.25743	6.09195	5.53963	0.408612	0.461432	0.456501	0.459527	0.446529	0.455997	0.00663069	5	5.53963	0.408612	0.31	0.455997	0.00663069
	0.02	5	5.26197	4.01794	5.09973	5.84242	5.05552	0.761659	0.510959	0.515665	0.515777	0.515217	0.514405	0.00230979	7	5.05552	0.761659	0.43	0.514405	0.00230979
	0.11	5	3.72563	3.01923	6.58537	/	4.44341	1.88831	0.182757	0.163148	0.289207	/	0.211704	0.0678318	3.7	4.44341	1.88831	0.47	0.211704	0.0678318
															*Actual values in blue are within two standard deviations of the predicted value.
